# Supplementary material for: Saccharomyces cerevisiae TAD1 Mutant Strain As Potential New Antimicrobial Agent: Studies on Its Antibacterial Activity and Mechanism of Action
Source: Microorganisms. 2025 Dec 15;13(12):2848. doi: 10.3390/microorganisms13122848 (PMC12735431; doi:10.3390/microorganisms13122848)
Supplement: Supplementary file 1 [file microorganisms-13-02848-s001.zip]

Archive with 1 entries (1 files):
- microorganisms-4015949-supplementary.pdf
